# Supplementary material for: Development and practical application of condition monitoring system for ultra-high voltage electrical equipment
Source: Sci Rep. 2026 Jan 13;16:3314. doi: 10.1038/s41598-025-33285-z (PMC12834983; doi:10.1038/s41598-025-33285-z)
Supplement: Supplementary file 1 — Supplementary Material 1 [file 41598_2025_33285_MOESM1_ESM.zip]

Archive with 12 entries (11 files):
- Supplementary experimental data/
- Supplementary experimental data/Table S1 Compare data before and after the leak.csv
- Supplementary experimental data/Table S10 System load data.csv
- Supplementary experimental data/Table S11 GIS device mechanical condition data.csv
- Supplementary experimental data/Table S2 Data on the number of surge arrester actions.csv
- Supplementary experimental data/Table S3 GIS device partial discharge data.csv
- Supplementary experimental data/Table S4 GIS device temperature data.csv
- Supplementary experimental data/Table S5 Leak event recording data.csv
- Supplementary experimental data/Table S6 SF6 gas density data.csv
- Supplementary experimental data/Table S7 SF6 gas pressure data.csv
- Supplementary experimental data/Table S8 SF6 gas temperature data.csv
- Supplementary experimental data/Table S9 Surge arrester leakage current data.csv
