# Supplementary material for: Development and practical application of condition monitoring system for ultra-high voltage electrical equipment
Source: Sci Rep. 2026 Jan 13;16:3314. doi: 10.1038/s41598-025-33285-z (PMC12834983; doi:10.1038/s41598-025-33285-z)
Supplement: Supplementary file 1 — Supplementary Material 1 [file 41598_2025_33285_MOESM1_ESM.zip › Supplementary experimental data/Table S1 Compare data before and after the leak.csv]

æ³æ¼äºä»¶ç¼å·	æ¶é´æ?SF6æ°ä½å¯åº¦ï¼kg/mÂ³ï¼?SF6æ°ä½ååï¼MPaï¼?æ¸©åº¦ä½ç½®1ï¼âï¼?æ¸©åº¦ä½ç½®2ï¼âï¼?æ¸©åº¦ä½ç½®3ï¼âï¼?1	2024/1/15 16:13	6.234693922	0.565960797	25.09485586	25.45080546	23.96328956
1	2024/1/15 16:33	6.178547404	0.551849008	24.47351746	25.10382467	25.52997028
1	2024/1/15 16:53	6.106021969	0.538109271	25.09240664	25.23020986	25.36904019
1	2024/1/15 17:13	5.916633422	0.533845372	25.40348071	24.0855419	23.89141391
1	2024/1/15 17:33	5.874724005	0.525984638	23.84172656	24.10624268	24.89770177
1	2024/1/15 17:53	5.923662617	0.514439886	22.75893069	24.49649201	23.52999603
1	2024/1/15 18:13	6.047462406	0.510738365	23.50376794	24.43845673	25.77069959
1	2024/1/15 18:33	5.994622377	0.526597515	23.17390494	26.1216001	23.87837283
1	2024/1/15 18:53	6.040067587	0.510239114	25.33750787	25.8068741	25.14813727
1	2024/1/15 19:13	6.013378244	0.51704683	24.06603386	24.63829869	24.16008549
1	2024/1/15 19:33	6.270080557	0.490229251	25.50208522	25.01719683	24.72987221
1	2024/1/15 19:53	6.121982915	0.528951324	23.86509308	24.79173038	24.31682173
1	2024/1/15 20:13	5.9754927	0.544392209	23.64091206	25.69533612	24.24510016
1	2024/1/15 20:33	5.966542088	0.538510905	24.86738869	24.39089148	24.01140242
1	2024/1/15 20:53	5.859650824	0.566955158	23.63413356	23.78075666	23.73685118
1	2024/1/15 21:13	5.920363082	0.474258837	23.14644014	24.23904517	23.21222455
1	2024/1/15 21:33	5.719059304	0.481591948	23.65338829	25.23124651	25.45570796
1	2024/1/15 21:53	6.187850134	0.576470856	25.28631271	25.52767767	24.63110209
1	2024/1/15 22:13	5.977979728	0.578308091	24.87121287	25.65323858	23.56564839
Table S1 Compare data before and after the leak
