# Supplementary material for: Development and practical application of condition monitoring system for ultra-high voltage electrical equipment
Source: Sci Rep. 2026 Jan 13;16:3314. doi: 10.1038/s41598-025-33285-z (PMC12834983; doi:10.1038/s41598-025-33285-z)
Supplement: Supplementary file 1 — Supplementary Material 1 [file 41598_2025_33285_MOESM1_ESM.zip › Supplementary experimental data/Table S10 System load data.csv]

时间范围	有功负荷（MW�?无功负荷（Mvar�?2024-01-01 00:00 - 2024-01-01 01:00	93.61038252	23.38455103
2024-01-01 01:00 - 2024-01-01 02:00	116.4201516	35.04908545
2024-01-01 02:00 - 2024-01-01 03:00	93.11849655	41.26217903
2024-01-01 03:00 - 2024-01-01 04:00	109.8176549	28.37584308
2024-01-01 04:00 - 2024-01-01 05:00	75.00594285	41.45471286
2024-01-01 05:00 - 2024-01-01 06:00	86.10427533	21.77300627
2024-01-01 06:00 - 2024-01-01 07:00	110.2257043	42.19876203
2024-01-01 07:00 - 2024-01-01 08:00	113.8427282	32.8195456
2024-01-01 08:00 - 2024-01-01 09:00	105.9475434	34.26707779
2024-01-01 09:00 - 2024-01-01 10:00	107.5892859	31.40595712
2024-01-01 10:00 - 2024-01-01 11:00	101.042011	29.68703436
2024-01-01 11:00 - 2024-01-01 12:00	92.46035411	28.59662462
2024-01-01 12:00 - 2024-01-01 13:00	83.07043186	29.50830187
2024-01-01 13:00 - 2024-01-01 14:00	90.11408893	24.48205341
2024-01-01 14:00 - 2024-01-01 15:00	101.7989415	36.96001143
2024-01-01 15:00 - 2024-01-01 16:00	109.1831661	22.14749698
2024-01-01 16:00 - 2024-01-01 17:00	90.10371863	34.70385594
2024-01-01 17:00 - 2024-01-01 18:00	90.17512606	28.87683425
2024-01-01 18:00 - 2024-01-01 19:00	105.500521	25.15827773
2024-01-01 19:00 - 2024-01-01 20:00	101.0537551	23.32987253
2024-01-01 20:00 - 2024-01-01 21:00	93.98632356	31.59890967
2024-01-01 21:00 - 2024-01-01 22:00	84.07006266	32.20237369
2024-01-01 22:00 - 2024-01-01 23:00	99.80362201	32.76244977
2024-01-01 23:00 - 2024-01-02 00:00	102.2391413	36.82070215
Table S10 System load data
