# Supplementary material for: Development and practical application of condition monitoring system for ultra-high voltage electrical equipment
Source: Sci Rep. 2026 Jan 13;16:3314. doi: 10.1038/s41598-025-33285-z (PMC12834983; doi:10.1038/s41598-025-33285-z)
Supplement: Supplementary file 1 — Supplementary Material 1 [file 41598_2025_33285_MOESM1_ESM.zip › Supplementary experimental data/Table S11 GIS device mechanical condition data.csv]

æ¶é´æ?å¼å ³å¨ä½æ¬¡æ?æä½æºæç¶æ?2024-01-01 00:00:00	0	åé¸ãå¨è?2024-01-01 00:30:00	0	åé¸ãå¨è?2024-01-01 01:00:00	0	åé¸ãå¨è?2024-01-01 01:30:00	0	åé¸ãå¨è?2024-01-01 02:00:00	0	åé¸ãå¨è?2024-01-01 02:30:00	0	åé¸ãå¨è?2024-01-01 03:00:00	0	åé¸ãå¨è?2024-01-01 03:30:00	0	åé¸ãå¨è?2024-01-01 04:00:00	0	åé¸ãå¨è?2024-01-01 04:30:00	0	åé¸ãå¨è?2024-01-01 05:00:00	0	åé¸ãå¨è?2024-01-01 05:30:00	0	åé¸ãå¨è?2024-01-01 06:00:00	0	åé¸ãå¨è?2024-01-01 06:30:00	0	åé¸ãå¨è?2024-01-01 07:00:00	0	åé¸ãå¨è?2024-01-01 07:30:00	0	åé¸ãå¨è?2024-01-01 08:00:00	0	åé¸ãå¨è?2024-01-01 08:30:00	0	åé¸ãå¨è?2024-01-01 09:00:00	0	åé¸ãå¨è?2024-01-01 09:30:00	0	åé¸ãå¨è?2024-01-01 10:00:00	0	åé¸ãå¨è?2024-01-01 10:30:00	0	åé¸ãå¨è?2024-01-01 11:00:00	0	åé¸ãå¨è?2024-01-01 11:30:00	0	åé¸ãå¨è?2024-01-01 12:00:00	0
2024/1/1 13:00	1	åé¸ãæªå¨è½
2024/1/1 13:30	1	åé¸ãæªå¨è½
2024/1/1 14:00	1	åé¸ãæªå¨è½
2024/1/1 14:30	1	åé¸ãæªå¨è½
2024/1/1 15:00	1	åé¸ãæªå¨è½
2024/1/1 15:30	1	åé¸ãæªå¨è½
2024/1/1 16:00	1	åé¸ãæªå¨è½
2024/1/1 16:30	1	åé¸ãæªå¨è½
2024/1/1 17:00	1	åé¸ãæªå¨è½
2024/1/1 17:30	1	åé¸ãæªå¨è½
2024/1/1 18:00	1	åé¸ãæªå¨è½
2024/1/1 18:30	1	åé¸ãæªå¨è½
2024/1/1 19:00	1	åé¸ãæªå¨è½
2024/1/1 19:30	1	åé¸ãæªå¨è½
2024/1/1 20:00	1	åé¸ãæªå¨è½
2024/1/1 20:30	2	åé¸ãæªå¨è½
2024/1/1 21:00	2	åé¸ãå¨è?2024-01-01 21:30:00	2	åé¸ãå¨è?2024-01-01 22:00:00	2	åé¸ãå¨è?2024-01-01 22:30:00	2	åé¸ãå¨è?2024-01-01 23:00:00	2	åé¸ãå¨è?2024-01-01 23:30:00	2	åé¸ãå¨è?
Table S11 GIS device mechanical condition data
[truncated: 3 more columns]
