# Supplementary material for: Development and practical application of condition monitoring system for ultra-high voltage electrical equipment
Source: Sci Rep. 2026 Jan 13;16:3314. doi: 10.1038/s41598-025-33285-z (PMC12834983; doi:10.1038/s41598-025-33285-z)
Supplement: Supplementary file 1 — Supplementary Material 1 [file 41598_2025_33285_MOESM1_ESM.zip › Supplementary experimental data/Table S2 Data on the number of surge arrester actions.csv]

时间范围	避雷器动作次�?2024-01-01	0
2024/1/2	0
2024/1/3	0
2024/1/4	0
2024/1/5	0
2024/1/6	0
2024/1/7	0
2024/1/8	0
2024/1/9	0
2024/1/10	0
2024/1/11	0
2024/1/12	0
2024/1/13	0
2024/1/14	0
2024/1/15	0
2024/1/16	0
2024/1/17	0
2024/1/18	0
2024/1/19	0
2024/1/20	0
2024/1/21	0
2024/1/22	0
2024/1/23	1
2024/1/24	1
2024/1/25	1
2024/1/26	1
2024/1/27	1
2024/1/28	1
2024/1/29	1
2024/1/30	1
2024/1/31	1
Table S2 Data on the number of surge arrester actions
