# Supplementary material for: Development and practical application of condition monitoring system for ultra-high voltage electrical equipment
Source: Sci Rep. 2026 Jan 13;16:3314. doi: 10.1038/s41598-025-33285-z (PMC12834983; doi:10.1038/s41598-025-33285-z)
Supplement: Supplementary file 1 — Supplementary Material 1 [file 41598_2025_33285_MOESM1_ESM.zip › Supplementary experimental data/Table S3 GIS device partial discharge data.csv]

æ¶é´èå´	å±é¨æ¾çµæ¬¡æ°ï¼æ¬¡ï¼	å±é¨æ¾çµéï¼pCï¼?æ¾çµç±»å
2024-01-01 00:00 - 2024-01-01 01:00	0	0	æ?2024-01-01 01:00 - 2024-01-01 02:00	0	0	æ?2024-01-01 02:00 - 2024-01-01 03:00	0	0	æ?2024-01-01 03:00 - 2024-01-01 04:00	0	0	æ?2024-01-01 04:00 - 2024-01-01 05:00	0	0	æ?2024-01-01 05:00 - 2024-01-01 06:00	0	0	æ?2024-01-01 06:00 - 2024-01-01 07:00	0	0	æ?2024-01-01 07:00 - 2024-01-01 08:00	0	0	æ?2024-01-01 08:00 - 2024-01-01 09:00	0	0	æ?2024-01-01 09:00 - 2024-01-01 10:00	0	0	æ?2024-01-01 10:00 - 2024-01-01 11:00	0	0	æ?2024-01-01 11:00 - 2024-01-01 12:00	0	0	æ?2024-01-01 12:00 - 2024-01-01 13:00	0	0	æ?2024-01-01 13:00 - 2024-01-01 14:00	0	0	æ?2024-01-01 14:00 - 2024-01-01 15:00	0	0	æ?2024-01-01 15:00 - 2024-01-01 16:00	0	0	æ?2024-01-01 16:00 - 2024-01-01 17:00	0
Table S3 GIS device partial discharge data
[truncated: 23 more columns]
