# Supplementary material for: Development and practical application of condition monitoring system for ultra-high voltage electrical equipment
Source: Sci Rep. 2026 Jan 13;16:3314. doi: 10.1038/s41598-025-33285-z (PMC12834983; doi:10.1038/s41598-025-33285-z)
Supplement: Supplementary file 1 — Supplementary Material 1 [file 41598_2025_33285_MOESM1_ESM.zip › Supplementary experimental data/Table S4 GIS device temperature data.csv]

æ¶é´æ?å ³é®é¨ä½1æ¸©åº¦ï¼âï¼?å ³é®é¨ä½2æ¸©åº¦ï¼âï¼?å ³é®é¨ä½3æ¸©åº¦ï¼âï¼?2024-01-01 00:00:00	30.125224502647907	29.570594458874748	30.122297503032282
2024/1/1 0:15	30.54329802903639	30.048860070325706	30.040591691203883
2024/1/1 0:30	29.298008312193243	29.33709908244905	28.597394728200307
2024/1/1 0:45	31.74957674318694	28.756136764608716	29.30709480220409
2024/1/1 1:00	29.281592734430802	30.89492437694444	29.705050321707972
2024/1/1 1:15	31.247742072673734	29.32650937575613	30.278994162223803
2024/1/1 1:30	29.164652946740244	32.14514912777339	28.812401580970487
2024/1/1 1:45	30.309820710227026	30.63377688	30.4137991
2024/1/1 2:00	29.81471234112229	29.870179300266575	30.043811471979108
2024/1/1 2:15	29.85299799837151	30.96387911679491	32.210523001591355
2024/1/1 2:30	29.442508214992166	28.630197020420923	29.911717951648747
2024/1/1 2:45	32.57970933765432	29.19632543203027	31.63911680544407
2024/1/1 3:00	31.67770081407644	29.446411758292005	30.568983079185276
2024/1/1 3:15	31.628396623128538	29.62087225901251	29.79641963989764
2024/1/1 3:30	29.418319086051355	28.985243269307134	29.350722454933994
2024/1/1 3:45	28.776059733237744	30.034083468259226	29.230026768941357
2024/1/1 4:00	30.233785911790747	28.444104353796373	30.330880232214458
2024/1/1 4:15	30.833528961608923	28.006264357428545	30.37405656984757
2024/1/1 4:30	31.22766899247329	28.790358981308795	31.672572386837704
2024/1/1 4:45	30.419019009366046	29.294988144241593	29.944230922342292
2024/1/1 5:00	30.55832691252172	30.076005391412412	30.53875599244637
2024/1/1 5:15	29.079326406920632	30.16936082403608	28.58628550309502
2024/1/1 5:30	29.88877394	29.09609235853521	29.264470057410232
2024/1/1 5:45	31.23609317521044	31.09131012059427	30.609138120907176
2024/1/1 6:00	28.907687235327423	29.68359155	31.213097699979183
2024/1/1 6:15	30.141716913639904	32.319329539981695	30.39331783939437
2024/1/1 6:30	30.192049116490033	29.69088354	30.133540904782283
2024/1/1 6:45	29.847530163619457	30.70810867668859	30.956702316794583
2024/1/1 7:00	29.21401053949205	28.668767046442223	28.163794626896703
2024/1/1 7:15	30.507991326912542	28.896633393826125	27.84710940704752
2024/1/1 7:30	30.388578604530963	32.49299951743279	29.993929088460106
2024/1/1 7:45	30.838490774451643	30.081829358547566	29.901110346808856
2024/1/1 8:00	30.91907648298777	29.70972545581135	30.267392314071902
2024/1/1 8:15	30.321697806196013	29.33190954635695	30.992042349536522
2024/1/1 8:30	29.825040243304592	29.244254840507157	30.536509843570403
2024/1/1 8:45	29.101532018208964	30.02818115736913	29.990881003355796
2024/1/1 9:00	31.085895565831578	30.474698232879952	29.974973041254856
2024/1/1 9:15	30.817766299200287	31.390207549017312	30.55781030635186
2024/1/1 9:30	30.01035261984338	28.68816376764984	28.934886336924627
2024/1/1 9:45	29.694775295645332	29.390487797840716	29.813028697014555
2024/1/1 10:00	30.05664992489711	30.52969275435673	29.92950122194091
2024/1/1 10:15	30.48650164	30.06447441481012	28.024533433646127
2024/1/1 10:30	29.060664606181245	29.855912444278385	28.79030525715889
2024/1/1 10:45	30.599928729996204	31.53075083	31.218761851697316
2024/1/1 11:00	29.78655712906979	31.49072613684995	30.148667457202112
2024/1/1 11:15	29.66291402888196	29.38659733645906	29.697530313511873
2024/1/1 11:30	29.61182318145877	30.170416222375486	30.160573981049865
2024/1/1 11:45	30.003046020153416	30.436938169746348	31.190646274786342
2024/1/1 12:00	30.949554135441325	28.515102031550096	27.446078865098045
2024/1/1 12:15	30.934319911239275	28.63312130158458	29.775234598107318
2024/1/1 12:30	28.829886973940642	28.19801956241998	30.541462728204788
2024/1/1 12:45	30.759155160302647	29.42348959927328	27.40895770785509
2024/1/1 13:00	29.453755551747516	30.39180400540255	28.52108843122587
2024/1/1 13:15	30.183359919779157	29.984690150827003	30.579291499601087
2024/1/1 13:30	30.11958036841415	29.026931059118443	31.19657150166449
2024/1/1 13:45	29.84147042697303	29.97269546049007	29.066732040926805
2024/1/1 14:00	29.556717748808488	29.11519729	29.827053940076578
2024/1/1 14:15	31.71170848014234	28.628098857068643	28.38643860212326
2024/1/1 14:30	31.47117032749361	29.790676322848135	29.330927261340083
2024/1/1 14:45	31.039904687396078	29.394384460263137	31.826009713546938
2024/1/1 15:00	30.67792587133927	29.512088591854297	32.15730821
2024/1/1 15:15	29.394285076996663	30.742095372009306	30.29929258040649
2024/1/1 15:30	31.301741289398798	31.56151119672685	30.032004149065767
2024/1/1 15:45	29.246582129653817	30.459972142939115	29.322284630247893
2024/1/1 16:00	32.01338724752662	30.136535331082737	29.63467844868789
2024/1/1 16:15	30.18468030586491	28.652873710470303	29.02838596148935
2024/1/1 16:30	31.200413907944426	29.343105721028603	28.95308901731806
2024/1/1 16:45	30.536652752527285	31.185704154662997	30.718953310665068
2024/1/1 17:00	30.996047685805816	29.24320491143054	28.578189333258155
2024/1/1 17:15	31.501333651955488	29.677320161157866	29.749166983544953
2024/1/1 17:30	31.328194141849057	30.55623000940066	30.455887772081606
2024/1/1 17:45	32.16500234490108	29.356481769619858	30.927840128081236
2024/1/1 18:00	30.057013124897086	30.268592278863256	31.52846842641253
2024/1/1 18:15	30.507835756289623	30.538296079049633	31.07250734
2024/1/1 18:30	29.635047270457115	29.160790332660994	28.955190805978965
2024/1/1 18:45	28.03364341	32.05620712994032	28.896791634278316
2024/1/1 19:00	29.77874637641423	29.72318670011108	30.3074067
2024/1/1 19:15	30.815737212539297	30.860473488359744	29.41692256143106
2024/1/1 19:30	29.83287828621359	30.282579950488298	29.751308873816452
2024/1/1 19:45	31.60734557601999	30.49097495163825	30.734877786049818
2024/1/1 20:00	30.662881268667412	31.173473857485327	30.18102155870371
2024/1/1 20:15	28.703168052044152	30.399687951752643	29.348643106208172
2024/1/1 20:30	29.471383318250243	30.586364018755095	31.238283071433635
2024/1/1 20:45	30.021271576736062	30.308833012598964	31.702214944635237
2024/1/1 21:00	30.240753179488568	32.601683114180396	30.565509645631543
2024/1/1 21:15	28.239237240844183	30.753341621104532	30.381158384882777
2024/1/1 21:30	31.289752754082745	30.673181351269957	29.861544016016225
2024/1/1 21:45	28.775701763710636	29.790976742713976	29.14947955
2024/1/1 22:00	29.419476550195277	30.58857840442061	31.669904504351408
2024/1/1 22:15	30.394671529822983	28.804116937964814	30.444602668220142
2024/1/1 22:30	31.19663148664565	29.39021709568062	29.86598283332708
2024/1/1 22:45	30.014688194729196	29.21510168691776	30.64828043384386
2024/1/1 23:00	29.87905185139222	30.419532443907027	29.112507822197898
2024/1/1 23:15	29.56254169967659	30.72238135782777	29.62716684790823
2024/1/1 23:30	31.726963851233407	29.600363814385396	30.224684725751885
2024/1/1 23:45	30.93259083187309	28.581634267066967	28.239191188019223
Table S4 GIS device temperature data
