# Supplementary material for: Development and practical application of condition monitoring system for ultra-high voltage electrical equipment
Source: Sci Rep. 2026 Jan 13;16:3314. doi: 10.1038/s41598-025-33285-z (PMC12834983; doi:10.1038/s41598-025-33285-z)
Supplement: Supplementary file 1 — Supplementary Material 1 [file 41598_2025_33285_MOESM1_ESM.zip › Supplementary experimental data/Table S5 Leak event recording data.csv]

泄漏事件编号	泄漏发生时间	泄漏位置	泄漏程度	泄漏修复时间
1	2024/1/15 17:13	气室2	中度	2024/1/15 22:13
Table S5 Leak event recording data
