# Supplementary material for: Development and practical application of condition monitoring system for ultra-high voltage electrical equipment
Source: Sci Rep. 2026 Jan 13;16:3314. doi: 10.1038/s41598-025-33285-z (PMC12834983; doi:10.1038/s41598-025-33285-z)
Supplement: Supplementary file 1 — Supplementary Material 1 [file 41598_2025_33285_MOESM1_ESM.zip › Supplementary experimental data/Table S6 SF6 gas density data.csv]

时间�?SF6气体密度（kg/m³�?2024-01-01 00:00:00	6.208423048813481
2024/1/1 0:20	6.2658798767803985
2024/1/1 0:40	6.149672871736018
2024/1/1 1:00	6.256993928056453
2024/1/1 1:20	6.265855753366994
2024/1/1 1:40	6.194096573650446
2024/1/1 2:00	6.0939072550495705
2024/1/1 2:20	6.169608900645279
2024/1/1 2:40	6.2648497273280555
2024/1/1 3:00	6.198856596885056
2024/1/1 3:20	6.150034888385255
2024/1/1 3:40	6.174761253938589
2024/1/1 4:00	6.242031001325228
2024/1/1 4:20	6.227336678410069
2024/1/1 4:40	6.188053395041515
2024/1/1 5:00	6.181658779409266
2024/1/1 5:20	6.180412092547809
2024/1/1 5:40	6.153879490775075
2024/1/1 6:00	6.280768784473472
2024/1/1 6:20	6.183883976539433
2024/1/1 6:40	6.260857926041275
2024/1/1 7:00	6.276065802596123
2024/1/1 7:20	6.249915544907398
2024/1/1 7:40	6.1784189843640975
2024/1/1 8:00	6.220186504516831
2024/1/1 8:20	6.198790219680454
2024/1/1 8:40	6.154814906963494
2024/1/1 9:00	6.216217964086081
2024/1/1 9:20	6.14104801
2024/1/1 9:40	6.259383969423078
2024/1/1 10:00	6.176769135
2024/1/1 10:20	6.210057982793642
2024/1/1 10:40	6.214164393577307
2024/1/1 11:00	6.187054751314796
2024/1/1 11:20	6.229334690073764
2024/1/1 11:40	6.176254817168874
2024/1/1 12:00	6.243564864872862
2024/1/1 12:20	6.132701015987663
2024/1/1 12:40	6.206318978977321
2024/1/1 13:00	6.296946449952914
2024/1/1 13:20	6.149983433769721
2024/1/1 13:40	6.166112751473758
2024/1/1 14:00	6.225695392482946
2024/1/1 14:20	6.208979089
2024/1/1 14:40	6.217531504963678
2024/1/1 15:00	6.224459356507383
2024/1/1 15:20	6.231736073428089
2024/1/1 15:40	6.255484992097811
2024/1/1 16:00	6.220490932846426
2024/1/1 16:20	6.187937117269073
2024/1/1 16:40	6.233628685060137
2024/1/1 17:00	6.294994096744761
2024/1/1 17:20	6.193368312680872
2024/1/1 17:40	6.151273534766468
2024/1/1 18:00	6.255354033464349
2024/1/1 18:20	6.193980942
2024/1/1 18:40	6.091366522699299
2024/1/1 19:00	6.242371083857521
2024/1/1 19:20	6.173233590702304
2024/1/1 19:40	6.195473335884792
2024/1/1 20:00	6.216599016528451
2024/1/1 20:20	6.2095249839889535
2024/1/1 20:40	6.235472590856952
2024/1/1 21:00	6.178225681471508
2024/1/1 21:20	6.225655289908804
2024/1/1 21:40	6.1870226661208045
2024/1/1 22:00	6.236940524044376
2024/1/1 22:20	6.230768374200653
2024/1/1 22:40	6.153228065
2024/1/1 23:00	6.254299105808752
2024/1/1 23:20	6.173201827744298
2024/1/1 23:40	6.240402889914058
Table S6 SF6 gas density data
