# Supplementary material for: Development and practical application of condition monitoring system for ultra-high voltage electrical equipment
Source: Sci Rep. 2026 Jan 13;16:3314. doi: 10.1038/s41598-025-33285-z (PMC12834983; doi:10.1038/s41598-025-33285-z)
Supplement: Supplementary file 1 — Supplementary Material 1 [file 41598_2025_33285_MOESM1_ESM.zip › Supplementary experimental data/Table S7 SF6 gas pressure data.csv]

时间�?SF6气体压力（MPa�?2024-01-01 00:00:00	0.5536728731340135
2024/1/1 0:20	0.5683818367679513
2024/1/1 0:40	0.5477653401762815
2024/1/1 1:00	0.5465068320388181
2024/1/1 1:20	0.5498058039411228
2024/1/1 1:40	0.5469682021716573
2024/1/1 2:00	0.5579994190194205
2024/1/1 2:20	0.5338368939156342
2024/1/1 2:40	0.5394631758085365
2024/1/1 3:00	0.5393219707842081
2024/1/1 3:20	0.5595030759197358
2024/1/1 3:40	0.5671061337258193
2024/1/1 4:00	0.5489555078146253
2024/1/1 4:20	0.5483117827680999
2024/1/1 4:40	0.5507005216311318
2024/1/1 5:00	0.5616187830260819
2024/1/1 5:20	0.5407264686580943
2024/1/1 5:40	0.5523836898273479
2024/1/1 6:00	0.5597519762978244
2024/1/1 6:20	0.5550109416993985
2024/1/1 6:40	0.5518958161659875
2024/1/1 7:00	0.5600104609256714
2024/1/1 7:20	0.5229676770700077
2024/1/1 7:40	0.5567787531953091
2024/1/1 8:00	0.5434592431687258
2024/1/1 8:20	0.5316936710314355
2024/1/1 8:40	0.5551120259952499
2024/1/1 9:00	0.5637365854516296
2024/1/1 9:20	0.5486255148537231
2024/1/1 9:40	0.5595287454720295
2024/1/1 10:00	0.5661227825798865
2024/1/1 10:20	0.5631491445358405
2024/1/1 10:40	0.566399645
2024/1/1 11:00	0.557421275
2024/1/1 11:20	0.5507543363890159
2024/1/1 11:40	0.5339803418810284
2024/1/1 12:00	0.5475393751187005
2024/1/1 12:20	0.5415675340468381
2024/1/1 12:40	0.5717094271749782
2024/1/1 13:00	0.5482411418756766
2024/1/1 13:20	0.5512320480678449
2024/1/1 13:40	0.5555148537604048
2024/1/1 14:00	0.5504360244637245
2024/1/1 14:20	0.5669505104043076
2024/1/1 14:40	0.5437735063826555
2024/1/1 15:00	0.5519460745523724
2024/1/1 15:20	0.5425752941430195
2024/1/1 15:40	0.536799775
2024/1/1 16:00	0.5438823090909471
2024/1/1 16:20	0.5496296320295159
2024/1/1 16:40	0.5457069777548275
2024/1/1 17:00	0.5430757902012615
2024/1/1 17:20	0.5359368253632817
2024/1/1 17:40	0.5491689442737131
2024/1/1 18:00	0.534952796
2024/1/1 18:20	0.55760056
2024/1/1 18:40	0.5508243975293451
2024/1/1 19:00	0.5354244850053508
2024/1/1 19:20	0.5469079092295014
2024/1/1 19:40	0.5424784359440942
2024/1/1 20:00	0.5531917451041919
2024/1/1 20:20	0.5634045044602315
2024/1/1 20:40	0.5312482753035426
2024/1/1 21:00	0.5511502607914742
2024/1/1 21:20	0.5483986720443337
2024/1/1 21:40	0.5567134007645047
2024/1/1 22:00	0.5521319662823769
2024/1/1 22:20	0.5424803066826118
2024/1/1 22:40	0.5468094606433339
2024/1/1 23:00	0.5420397414319652
2024/1/1 23:20	0.560760071
2024/1/1 23:40	0.5502131164867194
Table S7 SF6 gas pressure data
