# Supplementary material for: Development and practical application of condition monitoring system for ultra-high voltage electrical equipment
Source: Sci Rep. 2026 Jan 13;16:3314. doi: 10.1038/s41598-025-33285-z (PMC12834983; doi:10.1038/s41598-025-33285-z)
Supplement: Supplementary file 1 — Supplementary Material 1 [file 41598_2025_33285_MOESM1_ESM.zip › Supplementary experimental data/Table S8 SF6 gas temperature data.csv]

æ¶é´æ?æ¸©åº¦ä½ç½®1ï¼âï¼?æ¸©åº¦ä½ç½®2ï¼âï¼?æ¸©åº¦ä½ç½®3ï¼âï¼?2024-01-01 00:00:00	25.95059534	24.96966959	24.64579662
2024/1/1 0:20	24.2431428	24.09843016	24.20793203
2024/1/1 0:40	25.13356333	25.25436251	24.20940465
2024/1/1 1:00	25.44751916	24.75846947	25.07339651
2024/1/1 1:20	25.80611031	25.44841966	24.86573468
2024/1/1 1:40	24.55440389	23.9240923	24.64042334
2024/1/1 2:00	24.89443488	24.50641024	24.93437152
2024/1/1 2:20	25.03842594	24.88757201	24.67499871
2024/1/1 2:40	25.08432734	25.22097032	24.45480046
2024/1/1 3:00	25.70546619	24.95070593	25.00942481
2024/1/1 3:20	25.35410721	25.11660807	25.47656832
2024/1/1 3:40	25.14356208	24.69378131	25.18075176
2024/1/1 4:00	24.4281369	25.05427985	24.983385
2024/1/1 4:20	24.89594157	24.93573124	24.05907548
2024/1/1 4:40	24.72563755	25.04642245	25.0799282
2024/1/1 5:00	24.48616243	25.63285392	24.56691258
2024/1/1 5:20	25.4847286	25.21359718	24.67688635
2024/1/1 5:40	25.88765545	24.40318158	25.45957709
2024/1/1 6:00	25.50029116	24.6646899	25.69623265
2024/1/1 6:20	24.87497674	25.14434681	25.13016092
2024/1/1 6:40	24.93284563	25.40540414	25.39674436
2024/1/1 7:00	24.12573401	25.65217012	24.16875401
2024/1/1 7:20	25.5162731	25.56335257	24.45451678
2024/1/1 7:40	24.79459286	24.44714767	24.89253948
2024/1/1 8:00	24.84598286	25.38983027	25.65515437
2024/1/1 8:20	25.69784191	24.71891599	24.89538906
2024/1/1 8:40	24.1582809	24.59706497	25.48242582
2024/1/1 9:00	25.80779141	24.38282556	24.70376787
2024/1/1 9:20	24.98679712	25.14008058	24.59519824
2024/1/1 9:40	25.21203052	24.76308033	24.99277386
2024/1/1 10:00	25.27314212	25.00321113	24.78180705
2024/1/1 10:20	24.9451951	24.95581852	24.81499449
2024/1/1 10:40	24.87060197	25.79932359	25.28045972
2024/1/1 11:00	24.85225984	25.3484772	24.83309026
2024/1/1 11:20	25.58656232	25.1848211	24.94634893
2024/1/1 11:40	25.22385846	24.21456192	24.43661627
2024/1/1 12:00	24.4030375	25.07147155	25.8662575
2024/1/1 12:20	26.11565007	25.31902555	25.25042224
2024/1/1 12:40	24.09947113	24.7286631	24.60610812
2024/1/1 13:00	24.6895762	24.91592809	24.76395471
2024/1/1 13:20	24.01035009	25.37395513	24.46362849
2024/1/1 13:40	25.11962343	26.03704133	24.5403077
2024/1/1 14:00	23.73485624	24.85699789	25.55047982
2024/1/1 14:20	25.97917373	24.3852252	25.24834961
2024/1/1 14:40	24.76734477	24.94702582	26.32217167
2024/1/1 15:00	24.24851484	25.12686983	25.23384659
2024/1/1 15:20	25.54289316	25.04899158	25.15402527
2024/1/1 15:40	24.80417572	25.13456347	24.82840386
2024/1/1 16:00	25.31078594	24.81519483	25.1885502
2024/1/1 16:20	24.98536859	25.56302513	24.97430314
2024/1/1 16:40	24.11348377	25.63096075	24.54713385
2024/1/1 17:00	24.67311683	24.70216935	25.68721905
2024/1/1 17:20	23.93216289	26.56887427	25.5280284
2024/1/1 17:40	25.11161946	24.972553	25.14277704
2024/1/1 18:00	25.26056121	25.32260779	25.27780223
2024/1/1 18:20	25.04479034	24.90133079	24.92436336
2024/1/1 18:40	24.90254586	25.56688505	25.29677836
2024/1/1 19:00	23.52980568	25.32795039	25.0973681
2024/1/1 19:20	24.99064562	24.80574077	25.56205636
2024/1/1 19:40	25.47376323	24.61356117	25.20352614
2024/1/1 20:00	24.51417163	24.31019092	24.68664139
2024/1/1 20:20	25.43119674	25.47656252	25.25654271
2024/1/1 20:40	25.36254789	25.25808914	24.6792592
2024/1/1 21:00	25.21596127	25.40020476	25.37714566
2024/1/1 21:20	25.59445669	25.35415192	25.1757241
2024/1/1 21:40	25.53507512	24.98673937	24.55906267
2024/1/1 22:00	24.91846652	24.62754868	24.66241086
2024/1/1 22:20	24.92774066	24.60379004	24.84601924
2024/1/1 22:40	24.05319267	25.10664685	25.00060274
2024/1/1 23:00	24.59145568	25.32962283	25.46878507
2024/1/1 23:20	24.19622007	24.61863761	24.61542883
2024/1/1 23:40	24.53004845	25.41473742	24.90308693
Table S8 SF6 gas temperature data
