# Supplementary material for: Development and practical application of condition monitoring system for ultra-high voltage electrical equipment
Source: Sci Rep. 2026 Jan 13;16:3314. doi: 10.1038/s41598-025-33285-z (PMC12834983; doi:10.1038/s41598-025-33285-z)
Supplement: Supplementary file 1 — Supplementary Material 1 [file 41598_2025_33285_MOESM1_ESM.zip › Supplementary experimental data/Table S9 Surge arrester leakage current data.csv]

æ¶é´æ?çµåæ°´å¹³ï¼?ï¼?æ³é²çµæµå¹³åå¼ï¼mAï¼?æ³é²çµæµæå¤§å¼ï¼mAï¼?æ³é²çµæµæå°å¼ï¼mAï¼?ä¸ç¡®å®åº¦ï¼mAï¼?2024-01-01 00:00:00	100	20.395309462458485	20.108590551687367	20.21856800948415	0.2060752505700858
2024/1/1 1:00	100	19.02362472871663	18.577396809038177	18.846113501505872	0.18894434523557493
2024/1/1 2:00	100	19.15971856934287	18.698303474479456	19.311633993335978	0.2784052397359105
2024/1/1 3:00	100	19.47392196778804	19.466912198659248	19.423099823943286	0.14344868042540287
2024/1/1 4:00	100	18.237167516157307	17.723847148789442	18.113628827254153	0.20436655289577046
2024/1/1 5:00	100	20.702406569151066	20.750781516630624	20.757181214885666	0.16979938625374366
2024/1/1 6:00	100	20.884606789862694	20.425016720502335	21.439806548510706	0.22835277586940517
2024/1/1 7:00	100	18.666842689346346	19.874238188675662	18.626845999066774	0.21739530581624428
2024/1/1 8:00	100	19.191580175476613	19.03394775335584	19.40495873391779	0.17290825061656792
2024/1/1 9:00	100	20.632961751509825	20.408173732397184	20.124211136967734	0.3331591175059912
2024/1/1 10:00	100	19.704458759853452	19.780616516641764	19.514717731270697	0.2905752406296759
2024/1/1 11:00	100	19.91735221496181	19.502843755132627	20.550522467774663	0.1971008026283883
2024/1/1 12:00	100	19.55161978094612	20.55662442559612	18.666688570607636	0.1482813586038201
2024/1/1 13:00	100	19.289239896450823	19.326124950394266	18.590626685171443	0.20285065681855258
2024/1/1 14:00	100	19.352759362011952	19.32331845706059	19.667001793959976	0.2301238604719741
2024/1/1 15:00	100	19.290966288335294	19.03574826212181	18.709999381607247	0.16158175263429642
2024/1/1 16:00	100	18.55387196743984	18.601368843117992	18.734108669542138	0.2255707750464977
2024/1/1 17:00	100	20.31747193473109	20.301512687409407	20.347993647466087	0.16320707753385827
2024/1/1 18:00	100	20.08334707099324	20.523989461709625	20.57007044169298	0.1997301311819233
2024/1/1 19:00	100	21.038388755734612	21.29110080234296	20.383652307559256	0.17159288350828328
2024/1/1 20:00	100	18.169231551605133	18.269557453582976	17.98794614409189	0.26842109772363376
2024/1/1 21:00	100	21.188145734706985	21.456517546213217	20.80545062762177	0.19040892708966806
2024/1/1 22:00	100	18.780885388680783	18.83974599737124	18.289598656866893	0.23281804349142743
2024/1/1 23:00	100	20.833807339159364	20.619929495635986	20.966580758168575	0.22417127440573018
Table S9 Surge arrester leakage current data
